# Supplementary material for: Assessment of Automated Flow Cytometry Data Analysis Tools within Cell and Gene Therapy Manufacturing
Source: Int J Mol Sci. 2022 Mar 17;23(6):3224. doi: 10.3390/ijms23063224 (PMC8955358; doi:10.3390/ijms23063224)
Supplement: Supplementary file 1 [file ijms-23-03224-s001.zip]

Archive with 1 entries (1 files):
- ijms-1594735-Supplementary Materials.pdf
